# Supplementary material for: PACmn for improved optogenetic control of intracellular cAMP
Source: BMC Biol. 2021 Oct 18;19:227. doi: 10.1186/s12915-021-01151-9 (PMC8522238; doi:10.1186/s12915-021-01151-9)
Supplement: Supplementary file 2 — Additional file 2. Spreadsheets of numerical data in Figures 1, 2, 3, 4, 5, 6 and Figure S3. [file 12915_2021_1151_MOESM2_ESM.xlsx]

## Sheet: Figure 1 
Figure 1A
	cAMP (µM)
	CTL dark	bPAC dark	bPAC light	Venus-bPAC dark	Venus-bPAC light	bPAC-eYFP dark	bPAC-eYFP light
	1.45	30	285	8.4	180	9.6	230
	1.4	23	175	7.8	190	11.7	350
	1.6	21	342	13	300	8	190
Figure 1B
	Time (min)	cAMP (µM)
		no cyclase +cAMP			cyclase +ATP			no cyclase +ATP
	0	0.136	0.154	0.134
	5	0.117	0.136	0.109	0.066	0.066	0.071	0.04	0.038
	25	0.083	0.095	0.074	0.184	0.2	0.204	0.048	0.033
	45	0.037	0.047	0.022	0.256	0.326	0.304	0.044	0.029
Figure 1C
	Time (min)	cAMP (µM)
		no cyclase +cAMP+IBMX			cyclase +ATP+IBMX			no cyclase +ATP
	0	0.137	0.127	0.135
	5	0.143	0.129	0.139	0.068	0.076	0.073	0.04	0.038
	25	0.146	0.107	0.121	0.222	0.244	0.222	0.048	0.033
	45	0.139	0.138	0.141	0.392	0.35	0.368	0.044	0.029
Figure 1D
	Light intensity (µW mm-2)	cAMP production (%)
		bPAC			Venus-bPAC
	1	6.59631	5.85517	5.26638	5.28846	9.5	9.1954
	3	13.5224	12.6414	11.4268	12.1154	9.8	12.1839
	9	37.7968	34.9655	33.4966	33.4615	36.8	35.4023
	27	72.5594	70.069	62.2168	50.9615	55	91.954
	81	100	100	100	100	100	100
Figure 1F
	mKate2/mKoK ratio
	no cyclase soma	no cyclase dendrite	bPAC soma	bPAC dendrite
	0.566443	0.756702	0.676818	0.889255
	0.542848	0.743458	0.691591	0.93019
	0.556498	0.822785	0.643667	0.986769
	0.464377	0.733152	0.592061	1.03123
	0.514204	0.774811	0.850696	0.838271
	0.523083	0.775967	1.05793	0.916894
	0.618267	0.644845	0.8398	0.910994
	0.550127	0.773572		0.908572
	0.503065	0.716761		0.890909
	0.544151	0.715741		0.880565
	0.585582			0.809458
	0.661115			0.931742
	0.584432			0.850365
	0.597778			0.836859
	0.569209			0.714858
	0.49193			0.71945
	0.522192			0.741555
	0.519039			0.770838
	0.473298
	0.537049

## Sheet: Figure 2
Figure 2B
	cAMP (µM)
	CTL dark	H20 dark	Venus-bPAC(wt) dark	Venus- bPAC(wt) light	bPAC(wt)- eYFP dark	bPAC-eYFP light	Venus-bPAC (S27A) dark	Venus-bPAC (S27A) light	L123R dark	L123R light	F198Y dark	F198Y light	F198W dark	F198W light	H266W dark	H266W light	T267Y dark	T267Y light	R278A dark	R278A light	K197A dark	K197A light	K197A/D201A dark	K197A/D201A light
	1.7		25	370	11.3	285			2	2.6	1.05	13.2	1.3	2.8	4.7	232	1.1	1.6	1.1	5.8	1.25	9.6	1.6	1.6
	1.3		15.4	352	15	360			2.7	3.45	1.3	19.2	1.25	5.9	5.8	198	1.25	1.25	1.6	6.6	1.55	6.4	1.1	1.3
	1.6		17.8	360	22	310			2.2	2.25	1.2	36	1.2	12	7.4	330	1.3	1.1	1.3	9.8	1.1	13.8	1.4	1.7
	1.8	0.9	6.9	288			4.7	264
	1.2	2.2	9.2	225			2.6	214
	1.4	1.4	15	180			2.8	210
Figure 2C
	Time after light (s)	cAMP (%)
		bPAC(wt)			Venus-bPAC(F198Y)
	2				31.4815	31.25	25.3521
	3	18.9091	22.0807	21.7204
	4				78.2407	59.8214	52.8169
	5	37.8182	32.9087	35.4839
	8				105.556	81.6964	70.7746
	10	58.5455	60.5095	60.215
	15				130.556	92.8571	78.169
	20	78.5455	105.52	99.7849
	30				129.63	100	93.662
	40	100	100	100
	45				100	100	100
Figure 2D
	cAMP (µM)
	Ctrl	Venus-bPAC(wt) dark	Venus-bPAC(wt) light	CD8-venus-bPAC(wt) dark	CD8-venus-bPAC(wt) light	Glyco-venus-bPAC(wt) dark	Glyco-venus-bPAC(wt) light	Glyco-HA-bPAC(wt) dark	Glyco-HA-bPAC(wt) light
	1.45	8.4	180	1.5	58.8	1.1	38
	1.4	7.8	190	1.2	90	1.4	57.6
	1.6	13	300	1	46.4	1.4	41.6
	1.65					1.6	40	15.4	177.5
	1.7					1.6	55	9.6	110
	1.8					1.8	68	9	137.5
Figure 2E
	Fluorescence (AU)
	Ctrl sol	Ctrl mb	Venus-bPAC(wt) sol	Venus-bPAC(wt) mb	CD8-venus-bPAC(wt) sol	CD8-venus-bPAC(wt) mb	Glyco-venus-bPAC(wt) sol	Glyco-venus-bPAC(wt) mb
	60	87	891	79	62	667	69	713
	61	76	947	82	63	658	66	697
	60	80	892	74	62	629	70	698

## Sheet: Figure 3
Figure 3C
Score distribution (%)	0	1	2	3		No response	0
						Stimulated rolling	1
Control (dark)	45	55	0	0		Spontaneous bending	2
Control (light)	47	53	0	0		Spontaneous rolling	3
bPAC (wt) (dark)	32	42	26	0
bPAC (wt) (light)	17	52	26	5
bPAC(R278A)-eYFP (dark)	51	49	0	0
bPAC(R278A)-eYFP (light)	43	35	17	5
Venus-bPAC(F198Y) (dark)	51	49	0	0
Venus-bPAC(F198Y) (light)	35	37	21	7
Glyco-Venus-bPAC(S27A) (dark)	46	54	0	0
Glyco-Venus-bPAC(S27A) (light)	35	43	16	6
CD8-Venus-bPAC (dark)	57	43	0	0
CD8-Venus-bPAC (light)	35	44	16	5

## Sheet: Figure 4
Figure 4A
	cAMP (µM)
	Ctrl dark	Venus-bPAC (wt) dark	Venus-bPAC(wt) light	Lyn11-bPAC (wt) dark	Lyn11-bPAC (wt) light	Lyn11-Venus- bPAC(wt) dark	Lyn11-Venus- bPAC(wt) light	2xLyn11-Myc- bPAC(wt) dark	2xLyn11-Myc- bPAC(wt) light	2xLyn11-Venus- bPAC(wt) dark	2xLyn11-Venus- bPAC(wt) light	PACmn dark	PACmn light
	1.65			16	165	1.8	52	30	300	1.7	124
	1.7			21	134	1.8	50	20.5	255	1.85	144
	1.8			33.6	104	1.6	70	25.6	165	1.9	160
	1.45	8.4	180
	1.4	7.8	190
	1.6	13	300
	1.1											1.15	24.6
	1.4											1.3	41.5
	1.8											1.5	29
Figure 4B
	Fluorescence (AU)
	Ctrl sol	Ctrl mb	Venus-bPAC (wt) sol	Venus-bPAC (wt) mb	Lyn-Venus- bPAC(wt) sol	Lyn-Venus- bPAC(wt) mb	2lyn-Venus- bPAC(wt) sol	2lyn-Venus- bPAC(wt) mb
	60	87	891	79	96	948	118	1179
	61	76	947	82	95	927	122	1255
	60	80	892	74	100	888	110	1271
Figure 4F&G
	PACmn		bPAC(wt)		NT
	Ihold (pA)	RM (MOhm)	Ihold (pA)	RM (MOhm)	Ihold (pA)	RM (MOhm)
	-49.551	81.7397	-115.053	67.1109	28.3766	209.286
	37.2633	201.964	41.2117	89.1491	-16.287	137.477
	-119.292	119.687	-18.7456	103.672	-102.192	138.464
	-27.507	234.04	18.8772	96.972	9.55053	97.7964
	-75.4422	93.4752	86.6327	109.51	105.247	115.757
	31.5858	155.542	55.4051	119.694	55.3925	114.51
	26.4473	157.134	-33.9082	296.685	88.9621	108.916
	-113.109	75.562	-11.4557	150.285
	146.209	56.7844	15.1147	188.207
	0.8443	177.689	-17.3454	161.971
	-10.9169	139.563	36.0553	89.1625
	47.2472	119.45	29.1026	122.108
	38.5175	135.166	16.5853	183.211
	154.248	97.1046	47.5959	227.328
	16.4462	52.8524	19.7212	151.034
	51.5578	128.211
	47.3835	87.5297
	-4.84558	323.347
	79.6911	175.006
Figure 4I
	Light intensity (mW mm-2)	Response slope (%)
	70	100	100	100	100	100	100	95.6145
	50	82.0807	77.9576	75.103	90.516	93.7016
	10	82.0668	57.8434	71.4005	72.891	89.3022	69.8662	100
	1	18.5245	6.1504	8.95423	10.4412	16.817	7.68927	21.7894
	0.1	1.26338	0.26228		0.655978	0.246667	1.10565	2.57364
	0.01	0.061169	-0.00965		0.031134	-0.40764	-2.92706	1.02344
	0.001	0.141796
Figure 4J
	Light duration (ms)	Total charge (%)
	5	0.066614	0.02791	0.123672	0.028878
	50	0.251667	0.228313	0.221897	0.23492
	500	0.483257	0.593181	0.530547	0.498128
	5000	0.74435	1	0.716325	0.722204
	15000	1		1	1

## Sheet: Figure 5
Figure 5B																																														0.664666	0.660822
	Light intensity (mW mm-2)	Current peak (nA)																																												0.657369	0.655107
		PACmn							bPAC(wt)
	70	-1.53691	-1.61225	-1.73378	-1.09416	-1.57393	-0.207402	-1.15051	-3.15603	-1.76133	-1.42614	-1.60239	-2.19251	-2.845
	50	-1.35021	-1.38168	-1.37192	-1.01202	-1.31834			-2.5683				-2.22206	-2.309
	10	-1.33027	-1.09301	-1.36027	-0.813798	-1.28405	-0.190335	-1.08918	-2.48832	-1.1018	-1.0569	-1.20636	-1.99336	-2.06
	1	-0.789612	-0.357252	-0.436095	-0.356699	-0.667702	-0.0621468	-0.622067	-1.95177	-0.677938	-0.777076	-0.870973	-1.42575	-1.52859
	0.1	-0.208961	-0.0339589		-0.0475154	-0.0765186	-0.0154568	-0.0619064	-0.919673	-0.457837	-0.440417	-0.420986	-0.826445	-0.607466
	0.01	-0.0342958	-0.0148813		-0.0205056	-0.0134394	-0.0115543	-0.0219755	-0.0472608	-0.03014	-0.0357511	-0.0348166	-0.0300759	-0.0324941
	0.001	-0.0172342							-0.0168085	-0.0180355	-0.0179889	-0.0127426	-0.0142053	-0.0126002
Figure 5C																																														0.664666	0.660822
	Light intensity (mW mm-2)	Current slope (pA/ms)																																												0.657369	0.655107
		PACmn							bPAC(wt)
	70	-6.00356	-4.50978	-5.80831	-3.18533	-6.18441	-0.25155	-2.20404	-26.9746	-19.4622	-15.4177	-21.5086	-25.6434	-37.1857
	50	-4.92777	-3.51572	-4.36222	-2.88323	-5.79489			-18.2149				-20.6703	-25.5059
	10	-4.92693	-2.60861	-4.14716	-2.32182	-5.52282	-0.17575	-2.30513	-14.9448	-8.6078	-7.8873	-14.9858	-17.0372	-18.8666
	1	-1.11213	-0.27737	-0.52009	-0.33259	-1.04003	-0.01934	-0.50227	-3.70003	-1.78405	-2.1828	-2.95245	-4.9079	-5.91329
	0.1	-0.07585	-0.01183		-0.0209	-0.01525	-0.00278	-0.05933	-0.5333	-0.32356	-0.29899	-0.34649	-0.73364	-0.61236
	0.01	-0.00367	0.000435		-0.00099	0.02521	0.007363	-0.02359	-0.05729	-0.00538	-0.00852	-0.00498	-0.01201	-0.00502
	0.001	-0.00851							-0.02357	-0.00462	-0.03473	0.000512	0.007494	0.142117
Figure 5D
	Time (s)
	bPAC(wt)			PACmn
	onset	peak	1/2 decay	onset	peak	1/2 decay
	0.07	2.1833	15.0734	0.069	1.6716	7.3671
	0.075	0.9201	8.4692	0.097	1.1753	6.195
	0.087	1.882	13.5045	0.118	1.8215	5.0521
	0.074	1.3863	11.5443	0.061	1.4619	5.0378
	0.075	0.8448	4.4214	0.062	1.6411	6.5564
	0.074	0.674	6.65	0.056	1.3215	4.3784
				0.087	5.5587	9.3125
				0.061	2.9989	8.9446

## Sheet: Figure 6
Figure 6A
	mKate2/mKoK ratio
	sensor only	sensor + bPAC(wt)	sensor + PACmn	sensor + 2xLyn-Venus-bPAC(wt)	sensor + Venus-bPAC(F198Y)
	0.884394	0.716201	0.622792	1.29018	1.3215
	0.863797	0.77197	0.641436	1.26464	1.40037
	0.868298	1.02974	1.21091	1.07081	1.26834
	0.89011	1.16416	1.0375	1.05442	1.30632
	0.866472	0.671551	1.07068	1.11564	1.08957
	0.895949	1.15149	0.834128	1.06443	1.43146
	0.939676	0.78157	0.936673	1.11244	1.42152
	0.920382	1.20606	0.936934	1.05139	1.3008
	0.859428	0.907627	0.849504	1.1544	1.11308
	0.905319	1.21491	0.825787	1.24887	1.42754
	0.8411	0.869554	0.901203	1.17918	1.43371
	0.833257	0.628859	0.915316	1.15202	1.33763
	0.901987	0.980145	0.957787	1.27459	1.38279
	0.88601	0.648212	0.855091	1.07833	1.39954
	0.913036	0.869576	0.803705	1.13508	1.38772
	0.9606	1.23702	0.79441	0.744304	1.27729
	0.659246	1.17078	0.818463	0.86114	1.35119
	0.892793	1.1905	0.843806	1.2127	1.3234
	0.89181	1.1304	0.841189	1.29804
	0.903274	0.889417	0.97946	1.04177
	0.608596	0.633896	0.901508	0.976914
	0.903187	0.739212	1.14386	1.02065
	0.931488	0.705439	0.840787	0.852428
	0.902555	1.10953	1.01065	0.980361
	0.912501	0.722736	1.0092	0.901609
	0.810863	1.21587	1.05458	0.824783
	0.637829	1.26599	0.827448	0.819491
	0.666483	1.31437	0.855477	1.05331
	0.85682	0.991214	0.894483	1.08772
	0.825743	1.34953	0.847616
	0.831789	1.35107	0.88134
	0.917329	0.947624
	0.934656	1.133
	0.851441	0.797532
	0.759472	0.717056
	0.994979	0.725276
	0.813703	1.30593
	0.773487	1.10007
	0.817764	1.23892
	0.872124	1.19664
	0.763608	0.859363
	0.764443	1.28978
	0.77482	1.26056
	0.757104
	0.873481
	0.877825
	0.879831
	0.872018
	0.968435
	0.846117
	0.880019
	0.911334
Figure 6C
	Time (min)	mKate2/mKoK ratio
		Booster-PKA soma																		Booster-PKA dendrite
	-5	0.587931	0.667574	0.584941	0.595997	0.578816	0.496657	0.526943	0.523788	0.447946	0.52919	0.499058	0.5326	0.552919	0.547548	0.569596	0.484123	0.545945	0.537935	0.722322	0.693765	0.639541	0.731051	0.730607	0.759805	0.617508	0.744904	0.743452	0.721335
	-4	0.584968	0.652639	0.586439	0.601343	0.568633	0.490818	0.524212	0.523295	0.448112	0.544713	0.496066	0.530179	0.543292	0.538162	0.579508	0.50479	0.536797	0.550546	0.777088	0.771146	0.924347	0.713369	0.749154	0.746027	0.611958	0.776235	0.6734	0.697198
	-3	0.583428	0.657068	0.588194	0.596023	0.56428	0.489824	0.518612	0.517074	0.472811	0.538143	0.497809	0.518556	0.538377	0.537353	0.575345	0.515366	0.543283	0.538966	0.742712	0.730485	0.824385	0.705228	0.770152	0.786459	0.690705	0.727581	0.719716	0.729224
	-2	0.58127	0.668688	0.579916	0.60174	0.562971	0.488002	0.519858	0.515673	0.495088	0.526125	0.504762	0.524577	0.553312	0.538613	0.578458	0.504394	0.536158	0.544525	0.804644	0.845438	0.791428	0.785027	0.834043	0.812476	0.681262	0.846709	0.75023	0.711552
	-1	0.590314	0.659605	0.58267	0.593789	0.571343	0.494347	0.521336	0.515365	0.502533	0.547075	0.504528	0.540399	0.558114	0.529603	0.580934	0.486449	0.531545	0.526751	0.736745	0.676455	0.934223	0.731086	0.790101	0.775067	0.62279	0.772433	0.697005	0.719395
wash-in	0	0.586528	0.689129	0.572573	0.640233	0.56749	0.478216	0.516267	0.513325	0.494101	0.546838	0.706709	0.671765	0.612992	0.637834	0.68109	0.588653	0.717046	0.684663	0.771277	0.729337	0.802011	0.722419	0.752287	0.738575	0.691564	0.738092	0.692137	0.726512
	1	0.587815	0.648935	0.581393	0.600513	0.575003	0.476712	0.512408	0.517113	0.46426	0.541268	0.741265	0.704979	0.684205	0.65003	0.721599	0.708042	0.831304	0.816072	0.685443	0.832798	0.679103	0.66829	0.748559	0.767581	0.853556	0.77649	0.705563	0.73919
	2	0.593856	0.638482	0.613297	0.593203	0.600963	0.475696	0.506671	0.512923	0.498246	0.527391	0.687309	0.655655	0.669805	0.628697	0.707148	0.64878	0.741567	0.74801	0.729527	0.886526	0.794586	0.752834	0.728239	0.764246	0.828787	0.889726	0.926159	0.860953
	3	0.612107	0.659498	0.637298	0.608265	0.624874	0.485743	0.512735	0.50752	0.50609	0.568376	0.646774	0.625257	0.648237	0.609547	0.676564	0.613892	0.704196	0.708501	0.744126	0.799306	0.792564	0.678084	0.733242	0.777385	0.869409	0.91645	0.869475	0.769481
	4	0.608395	0.663998	0.661868	0.631749	0.643518	0.496816	0.518632	0.514801	0.587964	0.607031	0.623134	0.601292	0.650354	0.591527	0.650781	0.583218	0.664981	0.672081	0.751855	0.721913	0.779804	0.73702	0.850168	0.794317	0.776341	0.945211	0.828437	0.737279
	5	0.628059	0.687227	0.678282	0.636755	0.656498	0.517776	0.546777	0.521985	0.54021	0.630956	0.590848	0.575621	0.638331	0.594644	0.664791	0.579871	0.649858	0.628788	0.790135	0.766971	0.764489	0.764233	0.799559	0.846562	0.707251	0.828408	0.789392	0.706221
	6	0.663742	0.704778	0.681568	0.652486	0.658444	0.598783	0.623482	0.617076	0.53342	0.63409	0.579425	0.572213	0.62668	0.578105	0.615409	0.558826	0.636057	0.619257	0.775048	0.88078	0.712656	0.738036	0.730485	0.737654	0.661403	0.8298	0.686169	0.733854
	7	0.661078	0.697923	0.67363	0.675047	0.65425	0.630103	0.663983	0.669756	0.581087	0.617339	0.572317	0.568131	0.618816	0.560282	0.608417	0.529143	0.601265	0.595211	0.76135	0.744159	0.726179	0.764567	0.722226	0.759423	0.737819	0.927017	0.809772	0.719171
	8	0.662451	0.719843	0.665548	0.682238	0.64731	0.650391	0.668708	0.690969	0.609334	0.666768	0.55301	0.553486	0.603351	0.545588	0.622932	0.519405	0.58635	0.596217	0.797759	0.826836	0.806994	0.800711	0.800065	0.872501	0.686794	0.776122	0.733728	0.700692
	9	0.658903	0.738988	0.670074	0.715606	0.648164	0.623452	0.63843	0.652621	0.568483	0.633842	0.547839	0.562298	0.598374	0.537394	0.631093	0.537712	0.586342	0.590685	0.945185	0.92773	0.831463	0.923467	0.934372	0.990307	0.714429	0.823923	0.901286	0.710429
wash-out	10	0.678449	0.762007	0.675115	0.707942	0.652816	0.593231	0.628791	0.624552	0.601451	0.660951	0.53983	0.564926	0.594604	0.5394	0.621857	0.515025	0.581269	0.571083	0.89353	1.03433	0.952602	0.926967	0.948983	0.937648	0.76329	0.839958	0.745703	0.68861
	11	0.675741	0.747788	0.680435	0.71942	0.656545	0.588757	0.628404	0.624708	0.590806	0.611492	0.522792	0.563709	0.58984	0.546556	0.590321	0.512384	0.563936	0.582238	0.888757	1.13574	1.15421	0.914755	0.896028	0.906307	0.681823	0.876459	0.872251	0.698128
	12	0.683649	0.748792	0.687783	0.704323	0.645786	0.604497	0.619755	0.626777	0.567135	0.592958	0.530978	0.582711	0.582596	0.543969	0.574022	0.476981	0.558557	0.546781	0.836569	1.03075	0.922989	0.886099	0.893083	0.903024	0.735934	0.807874	0.843455	0.687031
	13	0.676028	0.751355	0.68909	0.710146	0.65213	0.608784	0.631513	0.623037	0.578421	0.597507	0.542605	0.597594	0.58166	0.539494	0.567226	0.505511	0.557147	0.555664	0.765482	0.920671	0.929938	0.9276	0.959406	0.957306	0.738533	0.774282	0.785584	0.682504
	14	0.684217	0.722141	0.659396	0.696624	0.624846	0.608487	0.627934	0.605537	0.62504	0.605931	0.561275	0.602931	0.57297	0.540391	0.572848	0.50893	0.561464	0.55997	0.909798	0.997679	1.14196	0.960983	1.01096	0.932051	0.742977	0.82918	0.881202	0.686385
	15	0.695423	0.707224	0.661033	0.694381	0.6484	0.601085	0.630905	0.620239	0.645507	0.610243	0.546266	0.598875	0.569675	0.52334	0.572032	0.495237	0.550224	0.547583	0.981773	1.15022	0.943253	0.943065	0.988438	0.986233	0.749459	0.690827	0.745748	0.699746
	16	0.708511	0.738985	0.666299	0.719055	0.639391	0.606515	0.630122	0.603651	0.637595	0.610861	0.547049	0.606839	0.570125	0.546604	0.561139	0.517948	0.548025	0.547844	0.712306	0.945543	0.919018	0.918202	1.00674	0.969358	0.785079	0.915372	0.917481	0.709467
	17	0.686779	0.671378	0.688934	0.699907	0.662824	0.62014	0.629994	0.623386	0.66848	0.593189	0.535413	0.592057	0.563449	0.535254	0.561391	0.504806	0.543936	0.539918	0.835414	0.88293	1.06458	0.893673	0.859189	0.875962	0.728335	0.773858	0.805825	0.705975
	18	0.680781	0.673928	0.691207	0.703568	0.655346	0.639788	0.633006	0.61996	0.603074	0.601728	0.542369	0.607221	0.555968	0.530721	0.550009	0.489163	0.538618	0.525298	0.948891	0.862489	0.996204	0.855967	0.914032	0.870433	0.646237	0.839266	0.77657	0.708756
	19	0.687403	0.668781	0.689976	0.717138	0.656315	0.650841	0.629863	0.616489	0.596245	0.604392	0.551423	0.610711	0.559706	0.533727	0.576121	0.506173	0.555315	0.533227							0.705405	0.917818	0.765674	0.706625
	20	0.67398	0.668555	0.683308	0.712242	0.662393	0.658144	0.640795	0.620188	0.571496	0.608654	0.555329	0.610751	0.568677	0.535078	0.62451	0.501727	0.538736	0.542491							0.823914	0.927977	0.719705	0.699015
Figure 6F
	Time (min)	mKate2/mKoK ratio
		bPAC(wt) soma							PACmn soma											bPAC(wt) dendrite																		PACmn dendrite
	-5	0.667638	0.733073	0.664811	0.587335	0.878639	1.09309	0.874415	0.594556	0.548546	0.548361	0.499058	0.5326	0.552919	0.547548	0.569596	0.484123	0.545945	0.537935	0.909842	0.895976	0.897518	1.13087	0.832983	0.904966	0.891856	0.866743	0.873426	0.861223	0.839589	0.911532	0.900325	0.82105	0.743775	0.739866	0.750063	0.755245	0.56129	0.709195	0.63723	0.640707	0.611426	0.655046	0.713472	0.603766	0.59946	0.641595	0.735123	0.819211
	-4	0.671196	0.715379	0.647226	0.586363	0.845853	1.06855	0.843533	0.548857	0.550615	0.53825	0.496066	0.530179	0.543292	0.538162	0.579508	0.50479	0.536797	0.550546	0.872477	0.913475	1.05337	0.945267	0.847804	0.907006	0.923456	0.925591	0.910497	0.887363	0.850328	0.917817	0.866537	0.836977	0.747719	0.727625	0.718357	0.810151	0.651459	0.698513	0.641406	0.608035	0.704581	0.599697	0.675327	0.620723	0.583731	0.638411	0.681773	0.739136
	-3	0.671695	0.681552	0.635991	0.584593	0.842445	1.04761	0.830065	0.567697	0.539213	0.522654	0.497809	0.518556	0.538377	0.537353	0.575345	0.515366	0.543283	0.538966	0.869069	1.03297	0.96687	0.996241	0.843771	0.891861	0.902202	0.909683	0.864566	0.859609	0.757884	0.987205	0.702895	0.849216	0.677288	0.710075	0.730559	0.777183	0.575026	0.678426	0.635537	0.701204	0.559538	0.614255	0.711307	0.624812	0.624748	0.665977	0.649028	0.77596
	-2	0.683918	0.668195	0.629592	0.586032	0.828114	1.04953	0.814716	0.571272	0.545483	0.529694	0.504762	0.524577	0.553312	0.538613	0.578458	0.504394	0.536158	0.544525	0.885149	0.90911	1.01608	1.00082	0.838139	0.947957	0.906811	0.917192	0.910922	0.875947	0.809913	0.93655	0.74951	0.827684	0.695958	0.675783	0.794487	0.760186	0.602607	0.675727	0.662178	0.683229	0.625529	0.598735	0.705296	0.601274	0.610962	0.632454	0.640226	0.719576
	-1	0.689644	0.659758	0.640716	0.615983	0.858431	1.03086	0.836269	0.574822	0.546223	0.552929	0.504528	0.540399	0.558114	0.529603	0.580934	0.486449	0.531545	0.526751	0.909738	0.899424	1	1.08294	0.828658	0.932678	0.930644	0.923649	0.895136	0.918681	0.789578	0.905608	1.03256	0.849368	0.709548	0.7439	0.714307	0.751425	0.572296	0.701844	0.641848	0.635695	0.58397	0.639269	0.693784	0.623055	0.616557	0.654169	0.76321	0.720163
light pulse	0	0.779761	0.808519	0.794744	0.755343	0.931986	1.14677	0.932452	0.745342	0.722466	0.742137	0.706709	0.671765	0.612992	0.637834	0.68109	0.588653	0.717046	0.684663	0.981021	0.972648	1.08393	1.1931	0.936748	0.922486	0.938831	0.914398	0.87446	0.902094	0.870961	0.918557	1.0511	0.898533	0.829814	0.84846	0.794951	0.892473	0.649426	0.742306	0.721468	0.818304	0.679296	0.737918	0.771302	0.690648	0.74094	0.724294	0.882033	0.826455
	1	0.818949	0.909311	0.854941	0.847391	0.944293	1.16763	0.912841	0.831932	0.899436	0.78154	0.741265	0.704979	0.684205	0.65003	0.721599	0.708042	0.831304	0.816072	0.981752	1.01146	0.967471	1.06586	0.901676	0.954603	0.932709	0.942504	0.859815	0.915696	0.842734	0.977715	1.13831	0.882154	0.784964	0.826839	0.699483	0.868301	0.838654	1.03402	0.960628	1.00219	0.7994	0.95178	1.00308	0.879561	0.836668	0.926263	0.819815	0.816978
	2	0.815113	0.888903	0.82646	0.783883	0.971739	1.15646	0.905525	0.781483	0.820963	0.724248	0.687309	0.655655	0.669805	0.628697	0.707148	0.64878	0.741567	0.74801	0.887217	0.853801	1.01713	1.02045	0.865404	0.905049	0.939561	0.940117	0.889248	0.904623	0.786732	0.940876	0.954508	0.870939	0.852966	0.811656	0.94043	0.883357	0.730617	0.927814	0.871303	0.890146	0.776675	0.869744	0.870822	0.794856	0.784634	0.823697	0.735944	0.771929
	3	0.7901	0.835646	0.787182	0.732014	0.917096	1.16462	0.940755	0.767571	0.77997	0.682916	0.646774	0.625257	0.648237	0.609547	0.676564	0.613892	0.704196	0.708501						0.942455	0.915595	0.93908	0.908041	0.905235	0.791708	1.01196	0.801167	0.853062	0.808086	0.860091	0.700201	0.847515	0.666036	0.748772	0.715789	0.784801	0.744477	0.839225	0.752117	0.733315	0.735523	0.786204
	4	0.77578	0.80363	0.757046	0.681559	0.901696	1.18262	0.895964	0.734572	0.746889	0.637993	0.623134	0.601292	0.650354	0.591527	0.650781	0.583218	0.664981	0.672081						0.876932	0.909404	0.888492	0.862966	0.880144	0.802215	0.904834	0.979853	0.83307	0.897401	0.831051	0.935266	0.866304	0.71556	0.875502	0.75684	0.779264	0.699124	0.875425	0.803267	0.746176	0.705285	0.799852
	5	0.765702	0.782845	0.728424	0.67688	0.897951	1.13507	0.897301	0.711808	0.718378	0.605361	0.590848	0.575621	0.638331	0.594644	0.664791	0.579871	0.649858	0.628788	0.937467	0.943385	0.868685	0.98586	0.847498	0.913505	0.926451	0.890956	0.865773	0.878007	0.810211	0.965747	0.831272	0.828841	0.732713	0.696297	0.722282	0.80183
	6	0.765098	0.743647	0.71574	0.648367	0.92166	1.11786	0.892025	0.699255	0.690828	0.597209	0.579425	0.572213	0.62668	0.578105	0.615409	0.558826	0.636057	0.619257	0.906054	0.915652	0.947568	0.997844	0.864383	0.888103	0.912044	0.896891	0.876282	0.887929	0.853291	0.908121	0.979501	0.8799	0.841727	0.76619	0.795321	0.827328
	7	0.757745	0.741348	0.692871	0.637185	0.931434	1.11817	0.899612	0.669544	0.668677	0.586564	0.572317	0.568131	0.618816	0.560282	0.608417	0.529143	0.601265	0.595211	0.883888	0.924338	1.07181	1.01816	0.851098	0.916444	0.919628	0.905427	0.886596	0.877051					0.769473	0.827064	0.874516	0.849289
	8	0.758834	0.726629	0.67379	0.641462	0.900973	1.1327	0.88284	0.660013	0.657923	0.571277	0.55301	0.553486	0.603351	0.545588	0.622932	0.519405	0.58635	0.596217	0.911019	0.896982	1.05101	1.02471	0.849506	0.85333	0.902244	0.904092	0.851708	0.86036	0.784892	0.922708	0.861358	0.829419	0.741962	0.79412	0.796205	0.845327	0.665402	0.799388	0.743462	0.794725	0.713578	0.75403	0.714049	0.690842	0.646878	0.726403	0.710278	0.807804
	9	0.759604	0.717391	0.666745	0.637466	0.884489	1.09903	0.877837	0.645123	0.644524	0.575046	0.547839	0.562298	0.598374	0.537394	0.631093	0.537712	0.586342	0.590685	0.982688	0.98239	1.00457	0.969586	0.851261						0.814449	0.832803	0.761216	0.821001	0.809388	0.766014	0.80383	0.844413	0.680639	0.741506	0.717508	0.689048	0.74593	0.636569	0.757788	0.672187	0.638815	0.708284
	10	0.757104	0.684097	0.658247	0.622882	0.889768	1.11686	0.884421	0.62379	0.633675	0.560517	0.53983	0.564926	0.594604	0.5394	0.621857	0.515025	0.581269	0.571083	0.912193	0.822391	0.968437	1.04417	0.851819						0.743041	0.842614	0.853457	0.821646	0.833965	0.827297	0.847787	0.839754	0.678353	0.701304	0.706343	0.711518	0.66936	0.654383	0.727213	0.662458	0.648027	0.710346
	11	0.757137	0.692315	0.65184	0.64446	0.89634	1.09664	0.873012	0.633413	0.63781	0.559591	0.522792	0.563709	0.58984	0.546556	0.590321	0.512384	0.563936	0.582238	0.960327	0.874478	0.994686	1.04766	0.857337						0.926403	0.821505	0.923251	0.827514	0.842689	0.729529	0.90453	0.843184
	12	0.740274	0.676499	0.632681	0.652115	0.893213	1.09136	0.872695	0.637153	0.631526	0.573563	0.530978	0.582711	0.582596	0.543969	0.574022	0.476981	0.558557	0.546781	0.927074	0.967336	1.05403	1.01341	0.85943						0.808824	1.06948	0.922686	0.853134	0.721615	0.700289	0.758697	0.832597	0.701908	0.732911	0.711223	0.663294	0.63995	0.658614	0.747194	0.698808	0.667565	0.717035	0.671079	0.806504
	13	0.739617	0.666322	0.63068	0.641029	0.870959	1.08188	0.88839	0.639184	0.630059	0.602523	0.542605	0.597594	0.58166	0.539494	0.567226	0.505511	0.557147	0.555664	0.977725	0.971108	0.968795	0.877551	0.855163						0.811376	0.885519	0.93243	0.82726	0.776121	0.753893	0.616392	0.78879	0.652582	0.759195	0.743892	0.672971	0.711067	0.716137	0.788441	0.709185	0.651036	0.739249	0.661089	0.685199
	14	0.734168	0.654485	0.629655	0.644336	0.879459	1.07378	0.835086	0.643868	0.630461	0.622278	0.561275	0.602931	0.57297	0.540391	0.572848	0.50893	0.561464	0.55997	1.00059	0.912829	0.994651	0.958152	0.877429						0.781221	0.829124	0.831848	0.859038	0.720064	0.842027	0.521018	0.528596	0.631163	0.815452	0.74005	0.744653	0.663788	0.655217	0.793382	0.683144	0.671917	0.76533
	15	0.722845	0.647657	0.628365	0.639056	0.851617	1.08382	0.86651	0.615741	0.622904	0.606097	0.546266	0.598875	0.569675	0.52334	0.572032	0.495237	0.550224	0.547583	0.914655	0.846662	0.911711	0.870605	0.839814						0.772284	0.937898	0.916095	0.835424	0.680169	0.749021	0.758037	0.755958	0.621548	0.741322	0.728434	0.687957	0.680734	0.690308	0.745108	0.683883	0.628885	0.699
	16	0.721651	0.639679	0.616412	0.640345	0.903752	1.08048	0.912124	0.635618	0.638026	0.602732	0.547049	0.606839	0.570125	0.546604	0.561139	0.517948	0.548025	0.547844	0.965115	0.968338	1.10342	1.05682	0.856529						0.756061	0.840697	0.795264	0.812289	0.744855	0.712132	0.66057	0.760608	0.603684	0.778638	0.718843	0.682956	0.673837	0.739621	0.760874	0.682295	0.634844	0.700663	0.633684	0.712163
	17	0.71901	0.637711	0.609568	0.639229	0.886968	1.07797	0.895457	0.631518	0.64167	0.605151	0.535413	0.592057	0.563449	0.535254	0.561391	0.504806	0.543936	0.539918											0.814267	1.04103	0.837427	0.821787	0.833899	0.742465	0.790208	0.787975	0.616156	0.732303	0.747269	0.764108	0.681664	0.68179	0.740919	0.663573	0.634683	0.701103	0.639705	0.720515
	18	0.703418	0.629385	0.620503	0.664153	0.891914	1.09376	0.878415	0.626642	0.663114	0.60939	0.542369	0.607221	0.555968	0.530721	0.550009	0.489163	0.538618	0.525298											0.813727	0.982878	0.814317	0.84162	0.718852	0.703335	0.721103	0.739296	0.579855	0.810013	0.681123	0.715822	0.652886	0.701775	0.671916	0.670965	0.636875	0.700756	0.726553	0.660787
	19	0.705312	0.627066	0.624309	0.652235	0.895286	1.08992	0.874728	0.611429	0.654732	0.608635	0.551423	0.610711	0.559706	0.533727	0.576121	0.506173	0.555315	0.533227
	20	0.71704	0.62839	0.624586	0.63735	0.865805	1.06894	0.854537	0.61695	0.653459	0.608692	0.555329	0.610751	0.568677	0.535078	0.62451	0.501727	0.538736	0.542491
[truncated: 2 more columns]

## Sheet: Suppl. Fig. 3
Suppl.Fig S3
NMJ Total area (µm²)		Control	ok6>bPAC (wt)	Control	ok6>Venus-bPAC(F198Y)
		914.625	679.72	411.724	549.028
		869.155	924.335	712.951	675.945
		1059.31	652.366	779.037	602.923
		935.144	555.335	603.806	497.614
		714.226	1041.91	635.094	774.614
		611.947	1110.95	734.735	684.115
		707.115	524.616	627.464	445.974
		609.034	762.805	525.528	518.338
NMJ perimeter (µm)		Control	ok6>bPAC (wt)	Control	ok6>Venus-bPAC(F198Y)
		252.211	111.018	121.639	118.155
		208.306	509.646	79.769	237.651
		480.472	483.429	163.839	54.745
		148.05	171.852	113.899	213.923
		136.44	332.46	98.454	237.533
		126.393	316.925	107.316	64.783
		112.404	184.623	129.325	131.076
		346.352	337.807	112.469	125.552
No. of AZs		Control	ok6>bPAC (wt)	Control	ok6>Venus-bPAC(F198Y)
		577	482	279	370
		549	636	542	478
		780	437	630	373
		642	397	290	347
		515	791	457	533
		447	780	530	584
		478	375	460	342
		428	542	320	395
